# Supplementary material for: Transcriptomic Profiling at the Maternal-to-Zygotic Transition in Leech, Helobdella austinensis
Source: Genes (Basel). 2024 Feb 24;15(3):283. doi: 10.3390/genes15030283 (PMC10970458; doi:10.3390/genes15030283)
Supplement: Supplementary file 1 [file genes-15-00283-s001.zip]

Archive with 1 entries (1 files):
- genes-2877043-supplementary.pdf
